# Supplementary material for: Examining Sporadic Cancer Mutations Uncovers a Set of Genes Involved in Mitochondrial Maintenance
Source: Genes (Basel). 2023 Apr 29;14(5):1009. doi: 10.3390/genes14051009 (PMC10218105; doi:10.3390/genes14051009)
Supplement: Supplementary file 1 [file genes-14-01009-s001.zip › Supplemental Table S1.xlsx]

## Sheet: Sheet1
Genes that Passed PINK-1 Screen
dhc-1
met-1
unc-73
unc-89
npp-12
chd-1
E02D9.1
mlt-7
ifg-1
qua-1
npp-3
plx-2
cdh-4
F17C8.6
klp-6
nca-2
T26A5.8
fbn-1
mup-4
gei-8
F42H10.3
glp-1
lin-12
mlt-7
itr-1
gon-1
ketn-1
rol-3
T27F2.2
eat-6
unc-2
F35C8.2
C16E9.1
ubc-17
mek-1
pgp-10
dpy-6
him-4
mgl-1
mkk-4
pgp-5
pgp-7
pgp-8
pxn-2
unc-13
41365
T08G11.1
ubr-5
sptf-3
pole-1
tln-1
Y71G12B.11
spon-1
T13C2.6
lov-1
mpz-1
din-1
C10C5.1
F54D1.6
slt-1
cdh-9
hel-308
top-3
K03H1.10
ptl-1
lrk-1
ccpp-1
mca-2
mca-3
Y39D8A.1
T22F3.12
nhx-3
C08D8.1
F55A11.11
rhr-2
cyl-1
sulp-5
fmo-4
T01D3.1
mrp-1
dab-1
cdh-3
ZK563.2
cul-1
bec-1
lin-23
lin-10
dep-1
glp-1
rheb-1
sur-6
lgg-1
sur-2
dpy-23
dpl-1
cep-1
atg-4.1
atg-16.2
hda-10
ces-2
ect-2
let-23
cdc-14
uba-2
atg-9
