# Supplementary material for: Examining Sporadic Cancer Mutations Uncovers a Set of Genes Involved in Mitochondrial Maintenance
Source: Genes (Basel). 2023 Apr 29;14(5):1009. doi: 10.3390/genes14051009 (PMC10218105; doi:10.3390/genes14051009)
Supplement: Supplementary file 1 [file genes-14-01009-s001.zip › Supplemental Table S2.xlsx]

## Sheet: Sheet1
Genes that Passed CCCP Screen
fbn-1
mup-4
gon-1
ZK563.2
dhc-1
mlt-7
lin-12
ketn-1
rol-3
T27F2.2
rhr-2
fmo-4
T01D3.1
mrp-1
gei-8
glp-1
eat-6
pgp-10
dpy-6
him-4
dab-1
let-526
dot-1.5
F55A11.11
cyl-1
slt-1
mca-3
Y39D8A.1
nhx-3
cdh-3
npp-12
chd-1
klp-6
nca-2
mek-1
mgl-1
mkk-4
pgp-5
pgp-7
pxn-2
lov-1
mpz-1
din-1
mca-2
qua-1
npp-3
F35C8.2
ubc-17
sulp-5
F17C8.6
top-3
K03H1.10
F54D1.6
itr-1
cul-1
bec-1
lin-23
lin-10
dep-1
rheb-1
sur-6
lgg-1
sur-2
dpy-23
dpl-1
cep-1
atg-4.1
atg-16.2
hda-10
ces-2
ect-2
let-23
cdc-14
uba-2
atg-9
F17C8.6
top-3
K03H1.10
ptl-1
