# Supplementary material for: Examining Sporadic Cancer Mutations Uncovers a Set of Genes Involved in Mitochondrial Maintenance
Source: Genes (Basel). 2023 Apr 29;14(5):1009. doi: 10.3390/genes14051009 (PMC10218105; doi:10.3390/genes14051009)
Supplement: Supplementary file 1 [file genes-14-01009-s001.zip › Supplemental Table S3.xlsx]

## Sheet: Sheet1
Initial 50 Seed Set
cul-1
T01D3.1
sos-1
fmo-4
sulp-5
ces-2
nca-2
cep-1
lgg-1
fbn-1
lin-12
rheb-1
cdc-37
atg-4.1
atg-9
glp-1
dep-1
cdc-14
dpl-1
gei-8
lin-23
dab-1
Y51H1A.5
bec-1
fshr-1
mpz-1
F55A11.1
mkk-4
klp-6
slt-1
sulp-3
mca-3
pxn-2
cyl-1
ect-2
npp-12
B0554.7
ubc-17
cdh-3
F17C8.6
F35C8.2
dpy-6
cbp-1
top-3
pgp-5
din-1
ketn-1
mrp-2
pgp-10
T27F2.2
