# Supplementary material for: Examining Sporadic Cancer Mutations Uncovers a Set of Genes Involved in Mitochondrial Maintenance
Source: Genes (Basel). 2023 Apr 29;14(5):1009. doi: 10.3390/genes14051009 (PMC10218105; doi:10.3390/genes14051009)
Supplement: Supplementary file 1 [file genes-14-01009-s001.zip › Supplemental Table S4.xlsx]

## Sheet: Sheet1
Potential New Candidates
K08B4.1	lag-1
Y55F3AM.4	atg-3
C32A3.1	sel-8
Y16B4A.1	unc-3
M7.5	atg-7
F46F3.4	ape-1
F12F6.6	sec-24.1
Y43F8C.12	mrp-7
Y57G11C.1	haf-8
B0336.8	lgg-3
F20B6.3	mrp-6
Y75B8A.26	mrp-8
C30H6.6	haf-1
T06E6.2	cyb-3
F14F4.3	mrp-5
Y102A5C.18	efl-1
T02C12.3
R74.6
F59A6.6	rnh-1.0
C34D4.14	hecd-1
ZK484.2	haf-9
F35H12.3	sel-12
F54B11.5
D2085.2	atg-10
R173.1	cah-5
W04C9.1	haf-4
R12E2.1
C14F5.1	dct-1
F57C9.1
W02G9.4
F59D12.4	gpn-1
T21B10.5	set-17
Y105E8B.2	exoc-8
R10E12.1	alx-1
D2030.1
ZK328.5	npp-10
T07C4.8	ced-9
T01C3.10	nmr-2
C47G2.5	saps-1
Y66H1A.6	hum-8
R07B7.11	gana-1
K07G5.1	crml-1
F08G12.10	inx-2
T06H11.4	moc-1
Y44E3A.1
F57B9.2	let-711
D1014.8	spr-1
M88.5
C37A2.4	cye-1
C50D2.8
K08F8.2	atf-2
F25B5.4	ubq-1
T26E3.3	par-6
M01E5.6	sepa-1
K12F2.2	vab-8
F10C5.1	mat-3
C25A1.3	tag-72
F57B1.2	sun-1
Y54E5A.7
Y51A2D.5	hmit-1.2
H20J04.6
T01D1.2	etr-1
Y48G8AL.11	haf-6
F28H6.3	nkat-1
F59G1.3	vps-35
Y51A2D.4	hmit-1.1
Y50E8A.4	unc-61
Y57G11C.24	eps-8
K05C4.6	hmp-2
F41C3.5
F46A9.4	skr-2
W09G12.4	dsl-1
R05D3.4	rfp-1
Y59A8A.1	csn-1
C27A12.6
C34E10.5	prmt-5
C47D12.8
C53D5.6	imb-3
F11C7.5	osm-11
DY3.7	sup-17
M03C11.8
F10C2.4
Y47G6A.8	crn-1
B0285.1	cdtl-7
F08C6.4	sto-1
C14B9.4	plk-1
F11E6.7
C14A4.11
T11F8.3	rme-2
B0334.8	age-1
ZK669.4
Y60A3A.1	unc-51
C44B11.3	mec-12
C27H6.8
F11A6.1	kpc-1
C56C10.13	dnj-8
F20D6.4	srp-7
F39H11.5	pbs-7
C01C7.1	ark-1
M01F1.5	hmit-1.3
M01B12.5	riok-1
Y113G7A.3	sec-23
C01F6.6	tag-60
C05D11.4	let-756
F28D1.10	gex-3
C38D4.6	pal-1
ZK1307.6	fzr-1
C16C10.8
Y46G5A.31	gsy-1
F45E1.6	his-71
F23H11.3
T11F8.4
C09H10.3	nuo-1
C34E11.1	rsd-3
ZK1058.2	pat-3
T05H4.13	alh-4
F45E1.7	sdpn-1
B0491.2	sqt-1
H14E04.5	cic-1
F22F4.2	inx-3
F54D8.3	alh-1
C26C6.2	goa-1
C42C1.14	rpl-34
K02D10.1
F11H8.1	rfl-1
Y48G9A.4	frl-1
T07D3.9
R166.4	pro-1
C32A3.3
K07F5.8
T24F1.2
C12D12.2	glt-1
R03D7.4
B0303.7
Y47D3A.22
Y54E10BL.6	mek-2
M05D6.1
T25F10.2	dbl-1
M28.1	cutl-9
T08D10.1	nfya-1
F58G6.3
C09F9.2
C34D10.1
K01G5.7	tbb-1
T02E1.3	gla-3
C08A9.7	sdz-2
Y34B4A.8
T03F6.1	qdpr-1
H02I12.6	his-66
B0035.8	his-48
F55G1.3	his-62
ZK131.9	his-15
ZK131.5	his-11
C04A2.3	egl-27
T03D8.1	num-1
C56G7.1	mlc-4
T02C12.1	hum-5
F43E2.4	haf-2
Y41D4B.13	ced-2
R166.3
F13E6.4
C07D10.5
W02A2.7	mex-5
W10D5.1	mef-2
W02D7.7	sel-9
Y44E3A.4
C32F10.2	lin-35
F57A10.3	haf-3
R53.3	egl-43
T05G5.3	cdk-1
W10C8.2	pop-1
W05B5.3	nhr-85
C10F3.5	pcm-1
Y51H4A.3	rho-1
W03C9.3	rab-7
C38C3.5	unc-60
T20G5.8
F56F11.3	klf-1
F43G6.1	dna-2
ZC404.8	spn-4
C54D1.6	bar-1
C27B7.8	rap-1
T25B9.10
Y54G11A.10	lin-7
C07H6.7	lin-39
C37C3.3	vps-32.2
C12D8.11	rop-1
C03C10.3	rnr-2
R11A8.7
T28B8.1
F41E6.13	atg-18
T28F12.2	unc-62
F17E5.1	lin-2
D2024.6	cap-1
Y106G6E.6	csnk-1
K11G12.5
Y49E10.14	pie-1
F37C12.13	exos-9
Y47D3A.26	smc-3
ZC518.3	ccr-4
W06B11.2	puf-9
ZK470.5	nck-1
Y116A8C.36	itsn-1
C27A12.8	ari-1
H38K22.2	dcn-1
ZK177.6	fzy-1
F46A9.5	skr-1
B0205.7	kin-3
M7.1	let-70
Y113G7A.9	dcs-1
F28D9.1	rsr-1
T14G11.3	immt-1
K08E3.6	cyk-4
T03F6.5	lis-1
T27C4.4	lin-40
F26A3.2	ncbp-2
ZK637.8	unc-32
C16A3.8	thoc-2
W02D3.9	unc-37
K07A1.8	ile-1
Y7A9A.1
C33H5.16
T16G12.6
Y50D4A.4
F38A6.1	pha-4
F19H8.2
K02B2.3
T13H5.8
K06B9.5	pax-2
Y57A10A.25
F19F10.5
R10E4.4	mcm-5
Y54F10AM.4	ceh-44
T01E8.3	plc-3
C01F4.2	rga-6
C43E11.10	cdc-6
Y110A7A.6
Y55B1BR.4
D2085.4
T22D1.4
C37F5.1	lin-1
F56D1.4	clr-1
Y66D12A.17	such-1
C14F5.5	sem-5
B0261.2	let-363
VF36H2L.1	aph-1
ZK484.7
C30D11.1	unc-103
M01D7.7	egl-30
T04D1.3	unc-57
T12D8.6
F26H9.5
T04A8.14	emb-5
ZK973.3	pdp-1
R03A10.4	nkat-3
Y54G2A.31	ubc-13
B0025.1	vps-34
Y43E12A.1	cyb-2.1
C04G6.3	pld-1
K11H3.1	gpdh-2
T14G10.1	pps-1
C52D10.9	skr-8
R06A4.8	agl-1
ZK1058.4	ccdc-47
Y57G11C.9
Y53H1C.2	ego-2
F28F9.1	zag-1
C49H3.10	xpo-3
H31G24.4	cyb-2.2
Y4C6A.1
Y69A2AR.30	mdf-2
Y71F9B.7	plk-2
T01G9.6	kin-10
ZC434.6	aph-2
B0336.6	abi-1
F13E6.1
M04C9.5	dyf-5
F38E1.7	mom-2
Y69F12A.1
F45C12.11	sdz-18
Y37D8A.22	epg-3
C02F12.1	tsp-17
Y71G12A.2
F35C11.3
Y48G8AL.1
Y87G2A.14	ndx-8
D2062.1
VF11C1L.1	ppk-3
C37C3.2
F26A3.5
Y39F10B.1
C27C12.2	egrh-1
F26G1.1
R13A5.5	ceh-13
K10C8.1
Y51B9A.4	arrd-2
F54E12.4	his-58
C36E8.4
C44H4.1
Y97E10AR.1
K06A5.7	cdc-25.1
T20G5.10
T04H1.4	rad-50
F59G1.5	ptp-2
C56C10.3	vps-32.1
F08G2.1	his-44
F17E9.9	his-34
C36E8.5	tbb-2
F28B3.7	him-1
R06F6.1	cdl-1
F32B6.10
W06D4.6	rad-54
ZK1098.2
T09B9.4
C04G2.7	egl-38
W01C9.3	pqn-73
R05G6.6	glt-6
D1046.2
F26A3.1
Y57G7A.2
Y55B1AL.1
F20H11.1
K03E5.2
B0041.5
R07C12.1
ZK337.2
Y43C5A.5	thk-1
ZK154.3	mec-7
ZC168.4	cyb-1
D1009.1	acs-22
EEED8.5	mog-5
B0412.1	dac-1
C35C5.6
F43C11.8
Y37E3.13
F58E1.5	fbxb-17
Y110A2AR.1
F33D4.1	nhr-8
K08F4.4	glt-3
F40H6.4	tbx-11
T12G3.7
F54H5.4	klf-3
Y38A10A.5	crt-1
R90.1
D2096.8
Y38F1A.5	cyd-1
F45F2.12	his-8
Y87G2A.5	vars-2
Y47G6A.11	msh-6
R53.2
F53C3.1
Y39G8C.2
T22B11.5
F56A3.2	slx-1
F56B6.4	gyg-1
F47D12.4	hmg-1.2
F25B4.5
T26A5.5
C03G6.19	srp-6
C47D12.1	trr-1
F12F6.5	srgp-1
F55A11.3	sel-11
C17G10.8	dhs-6
K07H8.1
W09D6.6	hmt-1
C17D12.2	unc-75
ZK370.2	sma-2
C46E1.2	gcy-36
T13H2.4	pqn-65
T23D8.1	mom-5
D2089.4	ptb-1
T14F9.1	vha-15
F54F3.1	nid-1
F11A10.8	cpsf-4
Y37E3.15	npp-13
Y60A3A.18	skr-4
F11A10.7
Y59H11AR.2	catp-7
C50A2.4
F55B12.3	sel-10
Y37A1B.2	lst-4
Y71G12B.12	atg-5
Y75B8A.24
Y50D4C.1	unc-34
Y69A2AR.18
F35H10.11	his-29
K06C4.4	his-20
F07B7.11	his-54
F07B7.4	his-52
K06C4.12	his-22
K05F6.11
E01A2.10
ZK792.6	let-60
F02A9.6	glp-1
C47A10.1	pgp-9
F54C8.5	rheb-1
F11C7.4	crb-1
E03G2.2	mrp-3
F22E10.2	pgp-13
C34G6.4	pgp-2
F21G4.2	mrp-4
