# Supplementary material for: Examining Sporadic Cancer Mutations Uncovers a Set of Genes Involved in Mitochondrial Maintenance
Source: Genes (Basel). 2023 Apr 29;14(5):1009. doi: 10.3390/genes14051009 (PMC10218105; doi:10.3390/genes14051009)
Supplement: Supplementary file 1 [file genes-14-01009-s001.zip › Supplemental Table S5.xlsx]

## Sheet: Sheet1
C. elegans gene	Human Orthologue 1	Human Orthologue 2	Human Orthologue 3
T22B11.5	OGDH	OGDHL
kin-10	CSNK2B
pps-1	PAPSS1	PAPSS2
ego-2	PTPN23
smc-3	SMC3
exos-9	EXOSC9
bar-1	CTNNB1	JUP
cap-1	CAPZA1	CAPZA2
lin-40	MTA2	MTA3
vps-32.2	CHMP4A	CHMP4B
klf-1	KLF6	KLF7
plc-3	PLCG1
egl-43	MECOM
arrd-2	None
atf-2	NFIL3
epg-3	VMP1
mec-7	TUBB6
ced-2	CRK	CRKL
unc-32	ATP6V0A1
D2062.1	GLIPR2
dna-2	DNA2
cyb-2.2	CCNB1
egl-27	RERE
F53C3.1	None
mog-5	DHX8
dcs-1	DCPS
mdf-2	MAD2L1
nck-1	NCK1	NCK2
rad-54	RAD54L
R53.2	DTYMK
F13E6.1	TPD52	TPD52L1	TPD52L2
cpsf-4	CPSF4
cdk-1	CDK1
T16G12.6	IPO13
fbxb-17	None
lis-1	PAFAH1B1
unc-60	CFL1	CFL2	DSTN
R166.3	AMMECR1	AMMECR1L
trr-1	TRRAP
D2085.4	UBE3C
pax-2	PAX2
rho-1	RHOA
csnk-1	CSNK1G3
zag-1	ZEB1	ZEB2
sma-2	SMAD9
pop-1	LEF1	TCF7L2
Y48G8AL.1	HERC3	HERC4
T13H5.8	CLPTM1L
lin-39	HOXA5
rnr-2	RRM2
unc-62	MEIS1	MEIS2
gpdh-2	GPD1	GPD1L
B0353.1	None
C33H5.16	PTPN20
Y4C6A.1	None
Y57G7A.2	None
kin-3	CSNK2A1
F26G1.1	VPS35	VPS35L
Y44E3A.4	CD2AP	SH3KBP1
ceh-44	CUX2
nhr-8	NR1I2	NR1I3	VDR
ncbp-2	NCBP2
hmt-1	ABCB6
unc-103	KCNH2	KCNH7
rap-1	RAP1A
Y110A2AR.1	HVA22
his-8	None
lin-35	RBL1	RBL2
sel-9	TMED2
sem-5	GRB2
F26A3.5	None
Y50D4A.4	RMC1
K02B2.3	MCU
nhr-85	NR1D2
F19F10.5	ETV6
ndx-8	NUDT7
cyk-4	RACGAP1
Y97E10AR.1	BTB	POZ
lin-7	LIN7A	LIN7B
cyd-1	CCND1	CCND2	LIN7C
sec-24.2	SEC24A	SEC24B
T28F2.2	COMMD4
ark-1	None
acr-16	CHRFAM7A
F25H2.6	CERT1
dsl-1	None
col-108	None
D2030.12	None
F48C1.9	None
cul-1	CUL1
T01D3.1	TENM2
sos-1	SOS1
fmo-4	FMO5
sulp-5	SLC26A5
ces-2	DBP
nca-2	NALCN
cep-1	TP53
lgg-1	GABARAP
fbn-1	FBN2
lin-12	NOTCH4
rheb-1	RHEB
cdc-37	CDC37
atg-4.1	ATG4A
atg-9	ATG9A
glp-1	NOTCH1
dep-1	PTPRB
cdc-14	CDC14A
dpl-1	TFDP1
gei-8	NCOR1
lin-23	BTRC
dab-1	DAB2
Y51H1A.5	HDAC10
bec-1	BECN1
fshr-1	FSHR
mpz-1	PATJ
F55A11.1	MCFD2
mkk-4	MAP2K4
klp-6	KIF1B
slt-1	SLIT2
sulp-3	SLC26A5
mca-3	ATP2B1
pxn-2	PXDN
cyl-1	CCNL1
ect-2	ECT2
npp-12	NUP210
B0554.7	MFSD11
ubc-17	BIRC6
cdh-3	PCDHGA4
F17C8.6	NALCN
F35C8.2	MAP2K7
dpy-6	AP2M1
cbp-1	EP300
top-3	TOP3A
pgp-5	ABCB1
din-1	SPEN
ketn-1	Titin
mrp-2	ABCC3
pgp-10	ABCB1
T27F2.2	SIPA1
